# Supplementary material for: 5-Methyl-1H-indole-3-carbaldehyde
Source: Acta Crystallogr Sect E Struct Rep Online. 2012 Aug 11;68(Pt 9):o2691. doi: 10.1107/S1600536812034873 (PMC3435712; doi:10.1107/S1600536812034873)
Supplement: Supplementary file 1 [file e-68-o2691-sup1.cif]

##############################################################################
#                                                                            #
# This CIF contains the data in a paper accepted for publication in          #
# Acta Crystallographica Section E. It conforms to the requirements of       #
# Notes for Authors for Acta Crystallographica Section E, and has been       #
# peer reviewed under the auspices of the IUCr Commission on Journals.       #
#                                                                            #
# Full details of the Crystallographic Information File format               #
# are given in the paper "The Crystallographic Information File (CIF):       #
# a New Standard Archive File for Crystallography" by S. R. Hall, F. H.      #
# Allen and I. D. Brown [Acta Cryst. (1991), A47, 655-685].                  #
#                                                                            #
# The current version of the core CIF dictionary is obtainable from          #
# ftp://ftp.iucr.org/pub/cif_core.dic.                                       #
#                                                                            #
# Software is freely available for graphical display of the structure(s)     #
# in this CIF. For information consult the CIF software page                 #
# http://www.iucr.org/resources/cif/software.                                #
#                                                                            #
# This file may be used for bona fide research purposes within the           #
# scientific community so long as proper attribution is given to the journal # 
# article from which it was obtained.                                        #
#                                                                            #
##############################################################################
data_I
_audit_creation_method     SHELXL-97
_chemical_name_systematic
;
5-Methyl-1<i>H</i>-indole-3-carbaldehyde
;
_chemical_name_common     ?
_chemical_formula_moiety     'C10 H9 N O'
_chemical_formula_sum     'C10 H9 N O'
_chemical_formula_iupac     'C10 H9 N O'
_chemical_formula_weight     159.18
_chemical_melting_point     ?
_symmetry_cell_setting     orthorhombic
_symmetry_space_group_name_H-M     'P c a 21'
_symmetry_space_group_name_Hall     'P 2c -2ac'
loop_
    _symmetry_equiv_pos_as_xyz
    'x, y, z'
    '-x, -y, z+1/2'
    'x+1/2, -y, z'
    '-x+1/2, y, z+1/2'
_cell_length_a     16.9456(19)
_cell_length_b     5.7029(6)
_cell_length_c     8.6333(9)
_cell_angle_alpha     90.00
_cell_angle_beta     90.00
_cell_angle_gamma     90.00
_cell_volume     834.31(15)
_cell_formula_units_Z     4
_cell_measurement_reflns_used     1172
_cell_measurement_theta_min     2.40
_cell_measurement_theta_max     22.06
_cell_measurement_temperature     296(2)
_exptl_crystal_description     Lath
_exptl_crystal_colour     Yellow
_exptl_crystal_size_max     0.47
_exptl_crystal_size_mid     0.15
_exptl_crystal_size_min     0.05
_exptl_crystal_density_diffrn     1.267
_exptl_crystal_density_meas     ?
_exptl_crystal_density_method     'not measured'
_exptl_crystal_F_000     336
_exptl_absorpt_coefficient_mu     0.083
_exptl_absorpt_correction_type     multi-scan
_exptl_absorpt_process_details     '(SADABS; Sheldrick, 1996)'
_exptl_absorpt_correction_T_min     0.9621
_exptl_absorpt_correction_T_max     0.9959
_exptl_special_details     ?
_diffrn_ambient_temperature     296(2)
_diffrn_radiation_type     MoK\a
_diffrn_radiation_wavelength     0.71073
_diffrn_radiation_source     'fine-focus sealed tube'
_diffrn_radiation_monochromator     graphite
_diffrn_measurement_device_type     'Bruker APEXII CCD'
_diffrn_measurement_method     '\f and \w scans'
_diffrn_detector_area_resol_mean     ?
_diffrn_reflns_number     5499
_diffrn_reflns_av_R_equivalents     0.0390
_diffrn_reflns_av_sigmaI/netI     0.0331
_diffrn_reflns_theta_min     2.40
_diffrn_reflns_theta_max     28.75
_diffrn_reflns_theta_full     28.75
_diffrn_measured_fraction_theta_max     0.997
_diffrn_measured_fraction_theta_full     0.997
_diffrn_reflns_limit_h_min     -22
_diffrn_reflns_limit_h_max     13
_diffrn_reflns_limit_k_min     -7
_diffrn_reflns_limit_k_max     7
_diffrn_reflns_limit_l_min     -11
_diffrn_reflns_limit_l_max     11
_refine_special_details
;
Refinement of <i>F</i>^2^ against ALL reflections. The weighted <i>R</i>-factor
<i>wR</i> and goodness of fit <i>S</i> are based on <i>F</i>^2^, conventional
<i>R</i>-factors <i>R</i> are based on <i>F</i>, with <i>F</i> set to zero for
negative <i>F</i>^2^. The threshold expression of <i>F</i>^2^ >
\s(<i>F</i>^2^) is used only for calculating <i>R</i>-factors(gt) <i>etc</i>.
and is not relevant to the choice of reflections for refinement.
<i>R</i>-factors based on <i>F</i>^2^ are statistically about twice as large
as those based on <i>F</i>, and <i>R</i>- factors based on ALL data will be
even larger.
;
_reflns_number_total     1147
_reflns_number_gt     717
_reflns_threshold_expression     I>2sigma(I)
_refine_ls_structure_factor_coef     Fsqd
_refine_ls_matrix_type     full
_refine_ls_R_factor_all     0.0735
_refine_ls_R_factor_gt     0.0378
_refine_ls_wR_factor_gt     0.0892
_refine_ls_wR_factor_ref     0.1070
_refine_ls_goodness_of_fit_ref     0.979
_refine_ls_restrained_S_all     0.978
_refine_ls_number_reflns     1147
_refine_ls_number_parameters     113
_refine_ls_number_restraints     1
_refine_ls_hydrogen_treatment     mixed
_refine_ls_weighting_scheme     calc
_refine_ls_weighting_details
                 'calc w=1/[\s^2^(Fo^2^)+(0.0596P)^2^] where P=(Fo^2^+2Fc^2^)/3'
_atom_sites_solution_hydrogens     geom
_atom_sites_solution_primary     direct
_atom_sites_solution_secondary     difmap
_refine_ls_shift/su_max     0.000
_refine_ls_shift/su_mean     0.000
_refine_diff_density_max     0.115
_refine_diff_density_min     -0.143
_refine_ls_extinction_method     none
_refine_ls_extinction_coef     ?
loop_
    _atom_type_symbol
    _atom_type_description
    _atom_type_scat_dispersion_real
    _atom_type_scat_dispersion_imag
    _atom_type_scat_source
    'C' 'C' 0.0033 0.0016
                         'International Tables Vol C Tables 4.2.6.8 and 6.1.1.4'
    'H' 'H' 0.0000 0.0000
                         'International Tables Vol C Tables 4.2.6.8 and 6.1.1.4'
    'N' 'N' 0.0061 0.0033
                         'International Tables Vol C Tables 4.2.6.8 and 6.1.1.4'
    'O' 'O' 0.0106 0.0060
                         'International Tables Vol C Tables 4.2.6.8 and 6.1.1.4'
_computing_data_collection     'APEX2 (Bruker, 2007)'
_computing_cell_refinement     'SAINT (Bruker, 2007)'
_computing_data_reduction     'SAINT (Bruker, 2007)'
_computing_structure_solution     'SHELXS97 (Sheldrick, 2008)'
_computing_structure_refinement     'SHELXL97 (Sheldrick, 2008)'
_computing_molecular_graphics     'X-SEED (Barbour, 2001)'
_computing_publication_material
                        'SHELXL97 (Sheldrick, 2008) and publCIF (Westrip, 2010)'
loop_
    _atom_site_type_symbol
    _atom_site_label
    _atom_site_fract_x
    _atom_site_fract_y
    _atom_site_fract_z
    _atom_site_U_iso_or_equiv
    _atom_site_adp_type
    _atom_site_calc_flag
    _atom_site_refinement_flags
    _atom_site_occupancy
    _atom_site_symmetry_multiplicity
    _atom_site_disorder_assembly
    _atom_site_disorder_group
    O O1 0.27204(11) 1.0610(3) 0.6573(2) 0.0742(6) Uani d . 1 1 . .
    N N1 0.29282(16) 0.4126(4) 0.3481(3) 0.0760(7) Uani d . 1 1 . .
    H H1N 0.2766(15) 0.285(5) 0.290(5) 0.091 Uiso d . 1 1 . .
    C C1 0.2435(2) 0.5303(4) 0.4384(3) 0.0717(8) Uani d . 1 1 . .
    H H1 0.1913 0.4879 0.4563 0.086 Uiso calc R 1 1 . .
    C C2 0.27969(14) 0.7233(4) 0.5018(3) 0.0587(6) Uani d . 1 1 . .
    C C3 0.35916(14) 0.7227(4) 0.4414(3) 0.0535(6) Uani d . 1 1 . .
    C C4 0.42432(15) 0.8710(4) 0.4561(3) 0.0554(6) Uani d . 1 1 . .
    H H4 0.4212 1.0036 0.5185 0.066 Uiso calc R 1 1 . .
    C C5 0.49316(16) 0.8208(4) 0.3782(3) 0.0638(7) Uani d . 1 1 . .
    C C6 0.49673(18) 0.6225(5) 0.2839(4) 0.0785(8) Uani d . 1 1 . .
    H H6 0.5434 0.5904 0.2311 0.094 Uiso calc R 1 1 . .
    C C7 0.4341(2) 0.4736(5) 0.2661(3) 0.0766(8) Uani d . 1 1 . .
    H H7 0.4377 0.3422 0.2026 0.092 Uiso calc R 1 1 . .
    C C8 0.36502(18) 0.5241(4) 0.3453(3) 0.0626(7) Uani d . 1 1 . .
    C C9 0.24192(16) 0.8851(4) 0.6026(3) 0.0640(6) Uani d . 1 1 . .
    H H9 0.1897 0.8544 0.6292 0.077 Uiso calc R 1 1 . .
    C C10 0.56347(18) 0.9773(6) 0.3966(4) 0.0860(10) Uani d . 1 1 . .
    H H10A 0.5654 1.0866 0.3121 0.129 Uiso calc R 1 1 . .
    H H10B 0.6107 0.8842 0.3969 0.129 Uiso calc R 1 1 . .
    H H10C 0.5595 1.0615 0.4926 0.129 Uiso calc R 1 1 . .
loop_
    _atom_site_aniso_label
    _atom_site_aniso_U_11
    _atom_site_aniso_U_22
    _atom_site_aniso_U_33
    _atom_site_aniso_U_12
    _atom_site_aniso_U_13
    _atom_site_aniso_U_23
    O1 0.0843(15) 0.0640(9) 0.0743(12) 0.0106(9) 0.0086(10) -0.0101(9)
    N1 0.109(2) 0.0565(10) 0.0622(13) -0.0129(12) -0.0146(15) -0.0053(11)
    C1 0.0820(19) 0.0660(13) 0.0671(17) -0.0143(15) -0.0109(17) 0.0081(14)
    C2 0.0722(18) 0.0533(11) 0.0508(12) -0.0012(11) -0.0030(12) 0.0033(10)
    C3 0.0668(17) 0.0499(10) 0.0440(11) 0.0056(10) -0.0070(11) -0.0013(10)
    C4 0.0639(16) 0.0528(10) 0.0495(12) 0.0026(11) -0.0052(12) -0.0003(10)
    C5 0.0640(18) 0.0699(14) 0.0575(14) 0.0141(12) -0.0022(13) 0.0073(13)
    C6 0.081(2) 0.0869(18) 0.0678(16) 0.0295(15) 0.0074(16) 0.0032(15)
    C7 0.105(2) 0.0657(14) 0.0590(16) 0.0237(16) 0.0008(17) -0.0133(12)
    C8 0.089(2) 0.0488(10) 0.0502(13) 0.0051(12) -0.0112(14) -0.0021(11)
    C9 0.0662(17) 0.0683(13) 0.0574(14) 0.0083(14) 0.0013(13) 0.0124(13)
    C10 0.068(2) 0.102(2) 0.088(2) 0.0008(17) 0.0032(16) 0.0136(17)
_geom_special_details
;
All e.s.d.'s (except the e.s.d. in the dihedral angle between two l.s. planes)
are estimated using the full covariance matrix. The cell e.s.d.'s are taken
into account individually in the estimation of e.s.d.'s in distances, angles
and torsion angles; correlations between e.s.d.'s in cell parameters are only
used when they are defined by crystal symmetry. An approximate (isotropic)
treatment of cell e.s.d.'s is used for estimating e.s.d.'s involving l.s.
planes.
;
loop_
    _geom_bond_atom_site_label_1
    _geom_bond_atom_site_label_2
    _geom_bond_site_symmetry_2
    _geom_bond_distance
    _geom_bond_publ_flag
    O1 C9 . 1.221(3) ?
    N1 C1 . 1.326(4) ?
    N1 C8 . 1.379(4) ?
    N1 H1N . 0.93(3) ?
    C1 C2 . 1.374(3) ?
    C1 H1 . 0.9300 ?
    C2 C9 . 1.421(3) ?
    C2 C3 . 1.444(3) ?
    C3 C4 . 1.397(3) ?
    C3 C8 . 1.408(3) ?
    C4 C5 . 1.377(3) ?
    C4 H4 . 0.9300 ?
    C5 C6 . 1.395(4) ?
    C5 C10 . 1.497(4) ?
    C6 C7 . 1.368(4) ?
    C6 H6 . 0.9300 ?
    C7 C8 . 1.385(4) ?
    C7 H7 . 0.9300 ?
    C9 H9 . 0.9300 ?
    C10 H10A . 0.9600 ?
    C10 H10B . 0.9600 ?
    C10 H10C . 0.9600 ?
loop_
    _geom_angle_atom_site_label_1
    _geom_angle_atom_site_label_2
    _geom_angle_atom_site_label_3
    _geom_angle_site_symmetry_1
    _geom_angle_site_symmetry_3
    _geom_angle
    _geom_angle_publ_flag
    C1 N1 C8 . . 109.7(2) ?
    C1 N1 H1N . . 121.9(18) ?
    C8 N1 H1N . . 128.1(18) ?
    N1 C1 C2 . . 111.0(3) ?
    N1 C1 H1 . . 124.5 ?
    C2 C1 H1 . . 124.5 ?
    C1 C2 C9 . . 124.3(3) ?
    C1 C2 C3 . . 105.7(2) ?
    C9 C2 C3 . . 130.0(2) ?
    C4 C3 C8 . . 119.0(2) ?
    C4 C3 C2 . . 134.7(2) ?
    C8 C3 C2 . . 106.3(2) ?
    C5 C4 C3 . . 120.0(2) ?
    C5 C4 H4 . . 120.0 ?
    C3 C4 H4 . . 120.0 ?
    C4 C5 C6 . . 119.4(3) ?
    C4 C5 C10 . . 119.9(2) ?
    C6 C5 C10 . . 120.7(3) ?
    C7 C6 C5 . . 122.3(3) ?
    C7 C6 H6 . . 118.8 ?
    C5 C6 H6 . . 118.8 ?
    C6 C7 C8 . . 118.1(2) ?
    C6 C7 H7 . . 121.0 ?
    C8 C7 H7 . . 121.0 ?
    N1 C8 C7 . . 131.4(2) ?
    N1 C8 C3 . . 107.3(2) ?
    C7 C8 C3 . . 121.2(3) ?
    O1 C9 C2 . . 125.6(3) ?
    O1 C9 H9 . . 117.2 ?
    C2 C9 H9 . . 117.2 ?
    C5 C10 H10A . . 109.5 ?
    C5 C10 H10B . . 109.5 ?
    H10A C10 H10B . . 109.5 ?
    C5 C10 H10C . . 109.5 ?
    H10A C10 H10C . . 109.5 ?
    H10B C10 H10C . . 109.5 ?
loop_
    _geom_hbond_atom_site_label_D
    _geom_hbond_atom_site_label_H
    _geom_hbond_atom_site_label_A
    _geom_hbond_site_symmetry_A
    _geom_hbond_distance_DH
    _geom_hbond_distance_HA
    _geom_hbond_distance_DA
    _geom_hbond_angle_DHA
    N1 H1N O1 4_544 0.93(3) 1.90(3) 2.818(3) 169(3)
    C9 H9 Cg 4_555 0.93 2.91 3.312(3) 107
loop_
    _iucr_refine_instructions_details
;
TITL 1 in Pca2(1)
CELL 0.71073  16.9456   5.7029   8.6333  90.000  90.000  90.000
ZERR    4.00   0.0019   0.0006   0.0009   0.000   0.000   0.000
LATT -1
SYMM -X, -Y, 0.5+Z
SYMM 0.5+X, -Y, Z
SYMM 0.5-X, Y, 0.5+Z
SFAC C  H  N  O
UNIT 40 36  4  4
eqiv   $1 1/2-x,-1+y,-1/2+z
HTAB N1 O1_$1
mpla o1 n1 c1 c2 c3 c4 c5 c6 c7 c8 c9 c10
merg 3
L.S. 4
ACTA
BOND $H
SIZE 0.050 0.150 0.470
TEMP 23.000
WGHT    0.059600
FVAR       0.38343
O1    4    0.272045    1.060957    0.657298    11.00000    0.08431    0.06401 =
         0.07432   -0.01010    0.00856    0.01062
N1    3    0.292822    0.412560    0.348138    11.00000    0.10914    0.05650 =
         0.06224   -0.00533   -0.01463   -0.01291
H1N   2    0.276555    0.284942    0.289904    11.00000   -1.20000
C1    1    0.243455    0.530287    0.438355    11.00000    0.08205    0.06604 =
         0.06707    0.00808   -0.01095   -0.01429
AFIX  43
H1    2    0.191251    0.487929    0.456297    11.00000   -1.20000
AFIX   0
C2    1    0.279689    0.723259    0.501838    11.00000    0.07217    0.05326 =
         0.05076    0.00331   -0.00304   -0.00125
C3    1    0.359156    0.722689    0.441442    11.00000    0.06678    0.04986 =
         0.04400   -0.00128   -0.00704    0.00560
C4    1    0.424322    0.871015    0.456130    11.00000    0.06390    0.05278 =
         0.04953   -0.00028   -0.00520    0.00263
AFIX  43
H4    2    0.421203    1.003644    0.518508    11.00000   -1.20000
AFIX   0
C5    1    0.493165    0.820808    0.378241    11.00000    0.06400    0.06993 =
         0.05747    0.00733   -0.00221    0.01413
C6    1    0.496725    0.622493    0.283855    11.00000    0.08075    0.08689 =
         0.06784    0.00321    0.00744    0.02946
AFIX  43
H6    2    0.543351    0.590370    0.231145    11.00000   -1.20000
AFIX   0
C7    1    0.434052    0.473568    0.266077    11.00000    0.10514    0.06565 =
         0.05900   -0.01325    0.00079    0.02373
AFIX  43
H7    2    0.437699    0.342213    0.202642    11.00000   -1.20000
AFIX   0
C8    1    0.365021    0.524108    0.345292    11.00000    0.08879    0.04883 =
         0.05025   -0.00207   -0.01117    0.00508
C9    1    0.241915    0.885077    0.602604    11.00000    0.06621    0.06830 =
         0.05738    0.01243    0.00133    0.00831
AFIX  43
H9    2    0.189744    0.854356    0.629180    11.00000   -1.20000
AFIX   0
C10   1    0.563467    0.977292    0.396619    11.00000    0.06768    0.10199 =
         0.08841    0.01356    0.00322    0.00082
AFIX 137
H10A  2    0.565366    1.086619    0.312147    11.00000   -1.50000
H10B  2    0.610657    0.884153    0.396898    11.00000   -1.50000
H10C  2    0.559465    1.061459    0.492598    11.00000   -1.50000
HKLF 4
REM  1 in Pca2(1)
REM R1 =  0.0378 for    717 Fo > 4sig(Fo)  and  0.0735 for all   1147 data
REM    113 parameters refined using      1 restraints
END
WGHT      0.0590      0.0000
REM Highest difference peak  0.115,  deepest hole -0.143,  1-sigma level  0.032
Q1    1   0.5995  0.9066  0.2739  11.00000  0.05    0.11
Q2    1   0.6704  0.8348  0.5022  11.00000  0.05    0.10
Q3    1   0.3895  1.1080  0.6736  11.00000  0.05    0.10
Q4    1   0.1309  0.9192  0.6795  11.00000  0.05    0.10
;
data_global
_journal_date_recd_electronic     2012-08-04
_journal_date_accepted     2012-08-07
_journal_name_full     'Acta Crystallographica, Section E'
_journal_year     2012
_journal_volume     68
_journal_issue      9
_journal_page_first     o2691
_journal_page_last     o2691
_journal_paper_category     QO
_journal_paper_doi     10.1107/S1600536812034873
_journal_coeditor_code     ZL2498
_publ_contact_author_name     'Hamid Khaledi'
_publ_contact_author_address
;
Department of Chemistry, University of Malaya, 50603 Kuala Lumpur, Malaysia
;
_publ_contact_author_email     'hamid.khaledi@gmail.com'
_publ_contact_author_fax     '603-79674193'
_publ_contact_author_phone     '603-79674246'
_publ_section_title
;
5-Methyl-1<i>H</i>-indole-3-carbaldehyde
;
loop_
    _publ_author_name
    _publ_author_footnote
    _publ_author_address
    'Ismail, Sharifah Shafiqah' .
;
Department of Chemistry, University of Malaya, 50603 Kuala Lumpur, Malaysia
;
    'Khaledi, Hamid' .
;
Department of Chemistry, University of Malaya, 50603 Kuala Lumpur, Malaysia
;
    'Mohd Ali, Hapipah' .
;
Department of Chemistry, University of Malaya, 50603 Kuala Lumpur, Malaysia
;
