# Supplementary material for: 5-Methyl-1H-indole-3-carbaldehyde
Source: Acta Crystallogr Sect E Struct Rep Online. 2012 Aug 11;68(Pt 9):o2691. doi: 10.1107/S1600536812034873 (PMC3435712; doi:10.1107/S1600536812034873)
Supplement: Supplementary file 2 [file e-68-o2691-Isup2.hkl]

# 
# h,k,l, Fc-squared, Fo-squared, sigma(Fo-squared) and status flag 
# 
data_I
_shelx_title ' 1 in Pca2(1)' 
_shelx_refln_list_code          4 
_shelx_F_calc_maximum       84.53 
_exptl_crystal_F_000       336.00 
_reflns_d_resolution_high  0.7388 
 
loop_ 
 _symmetry_equiv_pos_as_xyz 
 'x, y, z' 
 '-x, -y, z+1/2' 
 'x+1/2, -y, z' 
 '-x+1/2, y, z+1/2' 
 
_cell_length_a    16.9456 
_cell_length_b     5.7029 
_cell_length_c     8.6333 
_cell_angle_alpha  90.000 
_cell_angle_beta   90.000 
_cell_angle_gamma  90.000 
 
_shelx_F_squared_multiplier     1.000 
 
loop_ 
 _refln_index_h 
 _refln_index_k 
 _refln_index_l 
 _refln_F_squared_calc 
 _refln_F_squared_meas 
 _refln_F_squared_sigma 
 _refln_observed_status 
   2   0   0      966.80      952.74     24.01 o 
   4   0   0     5491.85     4915.78    121.14 o 
   6   0   0     1869.43     1847.25     46.80 o 
   8   0   0      344.94      362.81     11.02 o 
  10   0   0       77.29       73.60      3.95 o 
  12   0   0       67.47       70.20      4.22 o 
  14   0   0      330.11      328.39     11.84 o 
  16   0   0       50.34       58.77      4.76 o 
  18   0   0        0.29        0.07      1.90 o 
  20   0   0        0.00       -1.09      1.97 o 
  22   0   0        0.42       -1.36      2.18 o 
   0   1   0      179.74      153.74     17.31 o 
   1   1   0     1143.75      910.15     66.73 o 
   3   1   0       27.59       23.20      0.97 o 
   4   1   0      127.33      112.82      2.04 o 
   5   1   0        1.75        1.71      0.37 o 
   6   1   0      796.26      823.24     11.75 o 
   7   1   0       64.31       56.61      1.40 o 
   8   1   0       61.84       58.44      5.40 o 
   9   1   0      169.68      201.39      4.04 o 
  10   1   0       11.81        9.32      1.84 o 
  11   1   0       20.51       19.69      2.18 o 
  12   1   0       52.47       42.24      3.26 o 
  13   1   0        0.49       -0.40      0.93 o 
  14   1   0        0.04       -0.68      1.03 o 
  15   1   0       17.70       16.26      2.11 o 
  16   1   0        0.00        1.15      1.32 o 
  17   1   0       11.74       14.21      2.14 o 
  18   1   0        2.60        3.17      1.66 o 
  19   1   0        0.05       -0.16      1.42 o 
  20   1   0        1.96        4.19      1.80 o 
  21   1   0        0.02       -1.26      1.44 o 
  22   1   0        0.19       -1.56      1.56 o 
   0   2   0     1948.29     1788.70     45.44 o 
   1   2   0       75.58       65.73      2.56 o 
   2   2   0       96.95       94.96      2.13 o 
   3   2   0       97.61       88.45      3.01 o 
   4   2   0       75.98       61.34      2.25 o 
   5   2   0      240.62      256.35      4.46 o 
   6   2   0      922.02      958.39     16.44 o 
   7   2   0       23.45       26.44      1.32 o 
   8   2   0       55.69       50.28      1.53 o 
   9   2   0      137.24      142.07      2.94 o 
  10   2   0      130.05      134.26      2.88 o 
  11   2   0       12.28       13.19      1.08 o 
  12   2   0        3.29        3.94      1.01 o 
  13   2   0        9.59       10.27      1.63 o 
  14   2   0        4.65        4.69      2.24 o 
  15   2   0        0.09       -0.38      1.09 o 
  16   2   0       17.77       18.17      2.28 o 
  17   2   0       12.40       17.86      2.36 o 
  18   2   0        0.19        1.28      1.39 o 
  19   2   0        0.30        0.34      1.37 o 
  20   2   0        0.03       -1.84      1.84 o 
  21   2   0        0.45        1.90      2.38 o 
  22   2   0        1.60        3.06      2.52 o 
   0   3   0      190.93      200.45      4.92 o 
   1   3   0      432.51      471.00      6.80 o 
   2   3   0        9.98       15.78      1.70 o 
   3   3   0      100.76       97.62      2.45 o 
   4   3   0        0.02       -0.43      0.44 o 
   5   3   0        0.99        1.24      0.47 o 
   6   3   0       21.73       24.30      1.41 o 
   7   3   0       16.42       18.04      1.23 o 
   8   3   0       24.37       24.40      1.50 o 
   9   3   0       16.37       20.97      1.53 o 
  10   3   0        5.55        5.30      1.89 o 
  11   3   0       36.65       39.86      1.49 o 
  12   3   0       22.37       21.09      2.21 o 
  14   3   0        1.25        0.16      1.37 o 
  15   3   0       20.14       15.94     11.33 o 
  16   3   0        7.96        7.06      3.13 o 
  17   3   0        8.38        6.44      7.79 o 
  18   3   0        3.63        1.82      2.11 o 
  19   3   0        1.15        1.11      1.90 o 
  20   3   0        0.00        0.95      1.74 o 
  21   3   0        0.37       -0.45      1.96 o 
   0   4   0       20.30       24.01      2.86 o 
   1   4   0        1.65        2.69      0.67 o 
   2   4   0       24.79       28.51      1.18 o 
   3   4   0        3.80        2.19      0.56 o 
   4   4   0       74.08       82.23      2.04 o 
   5   4   0       27.15       28.77      1.81 o 
   6   4   0        4.53        3.95      1.47 o 
   7   4   0        6.90        9.48      1.58 o 
   8   4   0        2.73        2.64      0.68 o 
   9   4   0       31.50       32.29      1.34 o 
  10   4   0       75.97       73.05      2.17 o 
  11   4   0        0.11        0.40      0.61 o 
  12   4   0       27.87       27.16      3.20 o 
  13   4   0       10.63       11.24      7.04 o 
  14   4   0        0.33        2.69      1.52 o 
  15   4   0        0.04        0.61      1.47 o 
  16   4   0        0.49       -0.27      2.79 o 
  17   4   0        1.30        2.24      3.33 o 
  18   4   0        0.12       -2.38      2.92 o 
  19   4   0        2.24       -1.56      3.33 o 
   0   5   0       75.94       78.21      2.53 o 
   1   5   0        1.42        2.63      0.60 o 
   2   5   0       54.52       55.34      1.53 o 
   3   5   0        0.33       -0.23      0.52 o 
   4   5   0        8.99        8.39      0.83 o 
   5   5   0       63.07       69.68      1.92 o 
   6   5   0       46.83       43.80      1.69 o 
   7   5   0        0.00       -0.27      0.62 o 
   8   5   0        6.78        8.38      0.98 o 
   9   5   0       32.50       30.03      2.11 o 
  10   5   0       50.66       50.98      2.08 o 
  11   5   0        6.20        8.74      2.49 o 
  12   5   0        0.05       -0.07      0.89 o 
  13   5   0        0.22       -1.32      1.32 o 
  14   5   0        0.25       -0.74      1.56 o 
  15   5   0        0.29       -1.50      1.50 o 
  16   5   0        0.04       -0.42      1.70 o 
  17   5   0        0.00        0.41      3.47 o 
   0   6   0        2.03        3.26      1.01 o 
   1   6   0       92.69       96.75      2.19 o 
   2   6   0       39.18       38.53      1.49 o 
   3   6   0        7.66        8.59      0.89 o 
   4   6   0        2.80        0.94      0.63 o 
   5   6   0        2.77        2.41      0.81 o 
   6   6   0        1.30       -0.20      0.67 o 
   7   6   0       14.98       15.23      1.44 o 
   8   6   0        0.07        0.47      0.75 o 
   9   6   0        6.45        5.74      1.33 o 
  10   6   0        0.90        0.11      0.77 o 
  11   6   0        4.66        2.62      1.13 o 
  12   6   0        3.90        2.63      1.29 o 
  13   6   0        2.04       -1.62      1.62 o 
  14   6   0        0.03        1.65      1.97 o 
   0   7   0        5.44        8.23      2.24 o 
   1   7   0        0.12       -0.45      2.01 o 
   2   7   0        1.09       -0.93      0.93 o 
   3   7   0        0.78        2.45      0.98 o 
   4   7   0        0.55       -0.01      1.13 o 
   5   7   0        5.64        5.82      1.45 o 
   6   7   0        0.61        0.10      1.08 o 
   7   7   0        0.27        1.08      1.46 o 
   8   7   0        0.66        0.38      1.18 o 
   9   7   0        0.32       -0.44      0.98 o 
   2   0   1     3739.05     3518.98     81.55 o 
   4   0   1      568.41      541.00      8.51 o 
   6   0   1       21.12       23.54      1.45 o 
   8   0   1      139.03      152.31      4.05 o 
  10   0   1      164.67      196.17      5.17 o 
  12   0   1       41.10       45.50      2.92 o 
  14   0   1       14.28       16.73      2.82 o 
  16   0   1       88.22       93.88      4.21 o 
  18   0   1        1.69        1.68      1.42 o 
  20   0   1        0.08       -1.06      1.34 o 
  22   0   1        1.99        1.54      1.79 o 
   1   1   1     2466.36     2347.52     21.69 o 
   2   1   1     2510.27     2403.86     21.36 o 
   3   1   1      263.98      251.52      2.38 o 
   4   1   1        9.38       10.96      0.45 o 
   5   1   1      157.34      145.32      1.92 o 
   6   1   1      309.55      276.81      3.09 o 
   7   1   1      368.21      371.72      4.03 o 
   8   1   1      134.07      128.55      1.65 o 
   9   1   1      106.36      106.38      1.27 o 
  10   1   1       27.80       29.95      0.78 o 
  11   1   1        1.79        1.32      0.31 o 
  12   1   1       86.50       88.35      2.43 o 
  13   1   1       82.59       86.02      2.51 o 
  14   1   1       33.55       30.23      1.85 o 
  15   1   1       32.31       36.25      2.45 o 
  16   1   1        3.60        1.84      1.08 o 
  17   1   1        7.20        7.74      1.46 o 
  18   1   1        1.45        0.47      0.74 o 
  19   1   1        0.16        0.05      0.86 o 
  20   1   1        1.31        1.50      1.08 o 
  21   1   1        1.30        0.97      1.30 o 
  22   1   1        0.28        1.05      1.40 o 
   1   2   1      204.59      201.95      2.34 o 
   2   2   1      183.00      190.51      3.22 o 
   3   2   1      361.82      361.09      3.75 o 
   4   2   1       16.50       18.24      0.62 o 
   5   2   1      117.75      123.11      2.27 o 
   6   2   1       76.43       70.41      1.55 o 
   7   2   1      604.65      615.68      7.15 o 
   8   2   1       14.72       14.46      0.77 o 
   9   2   1       39.24       37.34      0.92 o 
  10   2   1       10.14       10.60      0.59 o 
  11   2   1       87.74       90.08      1.78 o 
  12   2   1       25.02       25.66      1.24 o 
  13   2   1       11.69       12.07      1.42 o 
  14   2   1        9.61        8.52      1.33 o 
  15   2   1       15.92       13.04      1.57 o 
  16   2   1        3.97        3.67      1.60 o 
  17   2   1        0.77        1.51      1.01 o 
  18   2   1        1.06        1.02      1.09 o 
  19   2   1        0.78        0.14      0.85 o 
  20   2   1        0.22       -0.66      0.93 o 
  21   2   1        0.97        2.84      1.39 o 
  22   2   1        0.52        1.67      1.34 o 
   1   3   1       16.09       17.34      0.71 o 
   2   3   1      190.91      193.76      2.46 o 
   3   3   1      255.13      267.19      2.91 o 
   4   3   1      328.90      337.37      4.04 o 
   5   3   1      269.15      269.73      3.17 o 
   6   3   1       27.59       26.82      2.79 o 
   7   3   1       36.84       39.08      1.20 o 
   8   3   1       15.50       13.18      1.04 o 
   9   3   1      137.07      137.14      2.26 o 
  10   3   1       43.31       44.08      1.23 o 
  11   3   1       92.70       92.88      1.83 o 
  12   3   1       21.25       23.81      1.51 o 
  13   3   1       18.79       19.31      1.66 o 
  14   3   1        3.25        2.19      1.33 o 
  15   3   1        7.94        5.11      1.98 o 
  16   3   1        8.57        5.71      3.18 o 
  17   3   1        4.84        2.36      1.23 o 
  18   3   1        5.82        3.64      2.57 o 
  19   3   1        0.18        1.11      1.23 o 
  20   3   1        1.83       -0.02      1.28 o 
  21   3   1        0.86       -2.04      3.47 o 
   1   4   1        0.29        0.29      0.33 o 
   2   4   1       13.13       14.53      0.67 o 
   3   4   1       78.19       80.41      1.33 o 
   4   4   1       66.27       63.16      1.25 o 
   5   4   1        7.58        7.24      0.65 o 
   6   4   1       49.57       46.47      1.21 o 
   7   4   1      133.81      131.20      2.12 o 
   8   4   1       22.09       26.26      1.06 o 
   9   4   1        2.85        3.33      0.59 o 
  10   4   1       59.49       60.62      1.64 o 
  11   4   1       22.08       23.09      2.22 o 
  12   4   1        5.61        4.05      1.78 o 
  13   4   1        4.01        0.78      1.32 o 
  14   4   1        2.91        2.52      1.43 o 
  15   4   1        0.66       -1.14      1.27 o 
  16   4   1        1.03        0.80      1.44 o 
  17   4   1        0.60       -0.59      1.41 o 
  18   4   1        0.46        0.19      1.51 o 
  19   4   1        0.07        0.80      1.62 o 
   1   5   1        5.22        5.63      0.57 o 
   2   5   1       36.00       35.56      1.06 o 
   3   5   1       37.51       36.64      1.04 o 
   4   5   1       14.45       15.97      0.87 o 
   5   5   1        3.61        3.72      0.60 o 
   6   5   1       15.01       15.28      1.16 o 
   7   5   1       10.67        9.81      1.26 o 
   8   5   1        3.02        3.47      0.63 o 
   9   5   1        0.71        0.70      0.53 o 
  10   5   1        2.70        2.50      0.66 o 
  11   5   1       20.99       19.97      1.42 o 
  12   5   1       25.76       26.59      1.59 o 
  13   5   1        5.09        4.09      1.48 o 
  14   5   1        1.82        0.53      1.16 o 
  15   5   1        0.86        0.26      1.22 o 
  16   5   1        1.16        0.71      1.57 o 
  17   5   1        0.81        3.98      1.78 o 
   1   6   1        8.19        8.04      0.68 o 
   2   6   1        2.37        3.24      0.54 o 
   3   6   1       24.03       24.97      1.04 o 
   4   6   1        5.26        4.82      0.69 o 
   5   6   1        4.81        5.21      0.71 o 
   6   6   1        4.54        4.16      1.16 o 
   7   6   1        3.30        2.06      0.70 o 
   8   6   1        2.75        2.86      0.65 o 
   9   6   1        0.81        1.21      0.62 o 
  10   6   1        1.80        0.57      0.63 o 
  11   6   1        2.32        1.97      0.91 o 
  12   6   1        2.52        1.47      0.93 o 
  13   6   1        2.43        1.45      1.64 o 
  14   6   1        0.02        1.75      1.66 o 
   1   7   1        0.05        0.45      0.60 o 
   2   7   1        3.68        3.50      0.70 o 
   3   7   1        1.32        0.73      0.62 o 
   4   7   1        1.55        0.79      0.65 o 
   5   7   1        1.18        1.01      0.80 o 
   6   7   1        0.87        0.86      0.70 o 
   7   7   1        2.17        1.97      0.74 o 
   8   7   1        2.34        1.09      0.74 o 
   9   7   1        0.56        0.82      0.75 o 
   0   0   2     6465.97     5724.51    185.92 o 
   2   0   2     3527.96     3457.81     46.26 o 
   4   0   2      415.32      385.24      5.65 o 
   6   0   2      798.19      779.63     10.79 o 
   8   0   2        5.46        5.59      0.42 o 
  10   0   2      102.53      108.08      3.78 o 
  12   0   2        5.35        6.96      1.50 o 
  14   0   2      139.42      156.61      5.22 o 
  16   0   2       32.71       37.94      3.13 o 
  18   0   2        6.00        5.35      1.70 o 
  20   0   2        1.89        2.31      2.45 o 
  22   0   2        0.10       -2.52      2.52 o 
   0   1   2     4192.08     3903.94     45.78 o 
   1   1   2     1864.23     1824.24     15.42 o 
   2   1   2     7145.91     6587.39     53.95 o 
   3   1   2      396.65      384.06      4.14 o 
   4   1   2      757.44      704.73      7.21 o 
   5   1   2      204.50      200.69      2.28 o 
   6   1   2       80.33       74.26      1.15 o 
   7   1   2       33.89       37.04      0.81 o 
   8   1   2      630.95      647.21      6.81 o 
   9   1   2       39.84       46.81      1.06 o 
  10   1   2       30.77       32.13      1.06 o 
  11   1   2        7.70        7.54      0.53 o 
  12   1   2       11.79       11.74      0.90 o 
  13   1   2       22.99       22.72      1.83 o 
  14   1   2       33.11       33.47      2.26 o 
  15   1   2       34.15       33.19      2.34 o 
  16   1   2       10.89       12.21      1.63 o 
  17   1   2        2.41        2.15      1.48 o 
  18   1   2        3.99        4.89      1.44 o 
  19   1   2        0.91        2.58      1.32 o 
  20   1   2        0.34       -0.39      1.17 o 
  21   1   2        0.78        1.11      1.34 o 
  22   1   2        0.43       -0.31      1.36 o 
   0   2   2      810.77      866.80      8.93 o 
   1   2   2       42.48       51.83      1.26 o 
   2   2   2       25.45       28.06      0.59 o 
   3   2   2       43.47       43.10      0.93 o 
   4   2   2      101.83      109.42      1.35 o 
   5   2   2       50.96       57.97      1.06 o 
   6   2   2       59.72       62.80      1.22 o 
   7   2   2       43.57       46.22      1.09 o 
   8   2   2       85.27       86.12      1.60 o 
   9   2   2      111.31      123.59      2.05 o 
  10   2   2       17.47       17.02      0.87 o 
  11   2   2       38.26       39.87      1.80 o 
  12   2   2       35.67       35.22      1.82 o 
  13   2   2       10.87       11.03      1.39 o 
  14   2   2       35.20       33.43      2.19 o 
  15   2   2       20.12       22.30      2.09 o 
  16   2   2        8.05        7.11      2.20 o 
  17   2   2        3.13        0.99      1.49 o 
  18   2   2        0.38        0.33      1.06 o 
  19   2   2        3.27        3.14      1.33 o 
  20   2   2        0.86        1.04      1.19 o 
  21   2   2        0.16       -0.70      1.26 o 
   0   3   2      144.21      148.06      2.58 o 
   1   3   2       16.11       15.77      0.58 o 
   2   3   2        6.73        7.03      0.53 o 
   3   3   2        0.64        0.43      0.32 o 
   4   3   2      127.96      129.22      1.93 o 
   5   3   2      113.67      113.67      1.72 o 
   6   3   2        2.73        2.89      0.63 o 
   7   3   2       20.58       19.41      0.87 o 
   8   3   2       89.95       87.64      1.73 o 
   9   3   2       33.80       33.61      1.20 o 
  10   3   2        8.61        8.74      1.09 o 
  11   3   2       19.13       23.04      1.18 o 
  12   3   2       36.26       37.88      2.25 o 
  13   3   2        3.72        3.27      1.29 o 
  14   3   2        4.57        3.21      1.00 o 
  15   3   2        2.78        2.61      1.03 o 
  16   3   2        1.82        0.70      0.96 o 
  17   3   2        2.45        2.62      1.13 o 
  18   3   2        0.29        0.30      1.48 o 
  19   3   2        1.02        0.37      1.45 o 
  20   3   2        0.09        0.45      1.43 o 
   0   4   2       66.02       64.90      1.87 o 
   1   4   2       52.07       51.51      1.06 o 
   2   4   2       66.59       68.48      1.22 o 
   3   4   2       57.92       60.16      1.26 o 
   4   4   2       34.31       35.30      1.08 o 
   5   4   2        8.10        9.16      0.69 o 
   6   4   2       45.14       44.59      1.35 o 
   7   4   2        0.23        0.13      0.82 o 
   8   4   2       56.41       56.83      1.60 o 
   9   4   2       23.01       24.20      1.24 o 
  10   4   2       68.41       69.94      2.97 o 
  11   4   2        6.28        5.31      1.31 o 
  12   4   2        1.99        1.43      0.97 o 
  13   4   2       10.01        3.23      4.99 o 
  14   4   2        1.85       -0.02      1.28 o 
  15   4   2        3.79        1.67      1.47 o 
  16   4   2        1.11       -1.15      1.34 o 
  17   4   2        4.52        1.61      1.92 o 
  18   4   2        2.04       -1.11      1.53 o 
  19   4   2        0.24        0.74      1.72 o 
   0   5   2       48.65       47.34      1.81 o 
   1   5   2       59.48       56.60      1.47 o 
   2   5   2       16.00       17.08      1.00 o 
   3   5   2       41.09       43.27      1.49 o 
   4   5   2       77.73       71.75      2.46 o 
   5   5   2        4.64        4.06      0.63 o 
   6   5   2        0.17       -0.38      0.48 o 
   7   5   2       14.81       12.18      1.42 o 
   8   5   2        6.09        4.15      0.81 o 
   9   5   2       29.28       31.65      1.58 o 
  10   5   2       12.34       14.85      1.14 o 
  11   5   2        0.01        0.22      0.59 o 
  12   5   2        1.85        1.60      0.80 o 
  13   5   2        1.94       -1.34      1.34 o 
  14   5   2        1.28        0.60      1.66 o 
  15   5   2        0.33       -0.91      1.34 o 
  16   5   2        0.12        0.22      1.52 o 
   0   6   2        7.85        8.90      1.34 o 
   1   6   2       18.36       16.22      1.18 o 
   2   6   2        0.66        0.17      0.62 o 
   3   6   2       14.08       13.29      1.08 o 
   4   6   2        4.34        5.66      0.83 o 
   5   6   2       17.71       17.70      1.27 o 
   6   6   2        0.43        0.28      0.71 o 
   7   6   2        1.25        0.34      0.67 o 
   8   6   2        5.53        6.68      0.94 o 
   9   6   2        0.29        0.36      0.72 o 
  10   6   2        2.04        1.02      0.88 o 
  11   6   2        3.77        3.30      1.31 o 
  12   6   2        3.07        2.34      1.75 o 
  13   6   2        3.08        1.64      2.35 o 
   0   7   2       18.64       19.96      1.97 o 
   1   7   2        6.89        7.28      0.90 o 
   2   7   2        0.89        0.43      0.67 o 
   3   7   2        5.11        6.76      0.91 o 
   4   7   2        0.06        0.24      0.72 o 
   5   7   2        1.49        1.19      0.78 o 
   6   7   2        0.87        0.11      0.80 o 
   7   7   2        1.22        1.55      0.86 o 
   8   7   2        0.38       -0.20      0.73 o 
   2   0   3       62.36       62.62      1.33 o 
   4   0   3      818.32      781.17     12.94 o 
   6   0   3      216.98      254.23      4.28 o 
   8   0   3       27.92       22.87      1.98 o 
  10   0   3      211.93      200.91      3.04 o 
  12   0   3        2.65        3.33      1.90 o 
  14   0   3        6.08        6.80      2.58 o 
  16   0   3       12.06       12.18      3.20 o 
  18   0   3        0.74        0.95      2.18 o 
  20   0   3        2.68        5.24      2.86 o 
  22   0   3        0.51       -1.22      2.52 o 
   1   1   3      359.08      329.90      4.49 o 
   2   1   3      618.45      592.05      6.81 o 
   3   1   3      876.01      875.90      8.25 o 
   4   1   3       76.92       70.94      1.34 o 
   5   1   3       64.18       59.39      1.36 o 
   6   1   3       35.95       34.54      1.11 o 
   7   1   3      498.16      515.19      6.16 o 
   8   1   3       13.67       16.54      1.18 o 
   9   1   3       11.65       11.66      0.66 o 
  10   1   3       24.52       23.26      1.34 o 
  11   1   3       89.53       84.74      1.95 o 
  12   1   3        0.70        0.31      0.55 o 
  13   1   3       27.90       28.00      2.69 o 
  14   1   3       25.85       28.23      4.56 o 
  15   1   3        6.91        8.02      4.15 o 
  16   1   3        9.56       14.30      2.30 o 
  17   1   3        4.38        6.33      1.88 o 
  18   1   3        4.66        1.48      1.63 o 
  19   1   3        3.42        4.75      1.92 o 
  20   1   3        0.35        0.99      1.73 o 
  21   1   3        0.90        1.31      1.84 o 
   1   2   3      333.97      318.08      3.14 o 
   2   2   3      709.21      730.37      6.38 o 
   3   2   3      115.76      118.72      1.63 o 
   4   2   3      430.27      419.54      4.46 o 
   5   2   3      177.66      194.74      2.32 o 
   6   2   3       62.13       63.38      1.34 o 
   7   2   3       16.41       16.55      0.80 o 
   8   2   3       71.22       74.65      1.66 o 
   9   2   3       72.32       74.80      1.69 o 
  10   2   3      132.85      136.24      2.19 o 
  11   2   3        8.19        7.80      0.69 o 
  12   2   3       85.07       83.01      1.94 o 
  13   2   3       53.33       53.96      3.77 o 
  14   2   3        1.82        0.98      0.97 o 
  15   2   3        2.98        2.23      1.01 o 
  16   2   3        3.42        2.48      1.09 o 
  17   2   3       11.12       14.66      1.80 o 
  18   2   3        4.53        2.79      1.28 o 
  19   2   3        3.12        1.55      1.54 o 
  20   2   3        0.85       -0.78      1.36 o 
  21   2   3        0.34        2.16      1.69 o 
   1   3   3        0.48        1.46      0.30 o 
   2   3   3       45.69       52.56      0.91 o 
   3   3   3        6.05        6.16      0.48 o 
   4   3   3       14.20       15.17      0.99 o 
   5   3   3       66.70       64.25      1.22 o 
   6   3   3       12.34       11.20      0.72 o 
   7   3   3      216.95      217.53      3.14 o 
   8   3   3       19.81       20.65      1.03 o 
   9   3   3       14.94       14.24      1.08 o 
  10   3   3       16.65       15.23      1.00 o 
  11   3   3        3.18        3.09      0.74 o 
  12   3   3        2.30        2.83      0.91 o 
  13   3   3        1.27        0.65      1.03 o 
  14   3   3        2.75        1.29      1.04 o 
  15   3   3        1.10        0.40      0.99 o 
  16   3   3        1.59        0.21      1.47 o 
  17   3   3        1.06        0.58      1.07 o 
  18   3   3        2.05        2.00      1.14 o 
  19   3   3        0.67        0.69      1.20 o 
  20   3   3        0.42        0.03      1.28 o 
   1   4   3       11.07       10.29      0.72 o 
   2   4   3       11.64       12.54      0.74 o 
   3   4   3       29.08       29.15      1.06 o 
   4   4   3       72.55       78.25      1.93 o 
   5   4   3       14.81       13.97      1.03 o 
   6   4   3       75.55       75.47      2.05 o 
   7   4   3        8.02        8.11      1.00 o 
   8   4   3       27.88       31.53      2.91 o 
   9   4   3       34.80       33.37      1.65 o 
  10   4   3       18.18       17.01      1.31 o 
  11   4   3       30.96       30.20      1.78 o 
  12   4   3        6.32        3.01      1.76 o 
  13   4   3       10.15        6.38      2.85 o 
  14   4   3        0.24       -1.02      1.28 o 
  15   4   3        2.04       -1.30      1.57 o 
  16   4   3        0.99        0.87      1.51 o 
  17   4   3        0.90        0.93      1.60 o 
  18   4   3        3.06       -0.52      1.58 o 
   1   5   3        2.14        2.53      0.72 o 
   2   5   3        8.84        9.20      0.96 o 
   3   5   3        1.54        1.33      0.65 o 
   4   5   3        2.88        2.76      0.73 o 
   5   5   3       38.71       35.81      1.63 o 
   6   5   3       23.36       21.20      1.31 o 
   7   5   3        8.30        7.72      1.02 o 
   8   5   3        5.21        5.22      0.96 o 
   9   5   3       16.62       16.86      1.37 o 
  10   5   3        0.47       -0.28      0.68 o 
  11   5   3        1.70        1.28      0.80 o 
  12   5   3        2.08        1.05      1.49 o 
  13   5   3        2.97        1.49      1.68 o 
  14   5   3        1.49        1.74      1.39 o 
  15   5   3        1.96        0.22      1.48 o 
  16   5   3        1.47        3.33      1.62 o 
   1   6   3       15.39       12.45      1.10 o 
   2   6   3        1.24        2.04      0.72 o 
   3   6   3        4.26        2.26      0.75 o 
   4   6   3        0.64        0.56      0.69 o 
   5   6   3        1.36        0.35      0.70 o 
   6   6   3        6.61        6.49      0.96 o 
   7   6   3        2.03        1.83      0.89 o 
   8   6   3        3.04        2.58      0.94 o 
   9   6   3        0.12        0.24      0.86 o 
  10   6   3        0.37       -0.10      0.86 o 
  11   6   3        0.67       -0.07      0.95 o 
  12   6   3        1.46        3.06      1.94 o 
  13   6   3        4.16       -0.13      1.91 o 
   1   7   3        3.42        3.68      0.88 o 
   2   7   3        5.33        5.19      1.01 o 
   3   7   3        2.80        2.31      1.11 o 
   4   7   3        0.12        0.09      0.75 o 
   5   7   3        0.44        0.16      0.77 o 
   6   7   3        0.01       -0.06      0.91 o 
   7   7   3        0.13       -0.43      0.78 o 
   0   0   4      573.18      515.56      9.37 o 
   2   0   4      440.90      386.84      6.22 o 
   4   0   4      122.94      135.74      3.44 o 
   6   0   4      225.38      212.33      3.98 o 
   8   0   4      152.78      153.37      5.11 o 
  10   0   4       90.87       97.23      2.43 o 
  12   0   4        6.51        3.47      1.90 o 
  14   0   4        6.24        6.46      2.52 o 
  16   0   4       11.01       12.86      3.26 o 
  18   0   4        2.00        2.92      2.58 o 
  20   0   4        2.61        1.36      2.58 o 
   0   1   4     1077.93     1025.64     12.78 o 
   1   1   4      208.40      213.89      3.06 o 
   2   1   4      133.46      131.76      1.92 o 
   3   1   4      146.01      165.98      2.62 o 
   4   1   4      462.54      488.40      5.49 o 
   5   1   4       53.35       54.48      1.43 o 
   6   1   4       83.04       76.73      1.71 o 
   7   1   4        4.97        4.19      0.89 o 
   8   1   4       41.29       40.67      1.87 o 
   9   1   4       32.20       32.54      1.18 o 
  10   1   4       42.81       43.68      1.33 o 
  11   1   4        4.72        4.03      0.57 o 
  12   1   4       36.89       34.06      2.12 o 
  13   1   4       30.26       32.87      4.52 o 
  14   1   4       49.01       49.19      7.69 o 
  15   1   4       12.69       10.70      3.30 o 
  16   1   4        7.93        8.29      2.52 o 
  17   1   4        9.59       13.75      2.40 o 
  18   1   4        6.98        4.82      2.13 o 
  19   1   4        0.79        0.74      1.52 o 
  20   1   4        1.85        2.39      1.72 o 
  21   1   4        0.93        1.79      1.73 o 
   0   2   4      205.81      219.76      3.82 o 
   1   2   4      230.13      226.67      2.54 o 
   2   2   4      528.85      511.94      5.15 o 
   3   2   4      497.64      497.01      4.73 o 
   4   2   4      359.15      361.98      3.82 o 
   5   2   4       13.13       13.85      0.70 o 
   6   2   4      154.49      143.67      2.16 o 
   7   2   4       12.49       14.88      0.87 o 
   8   2   4       10.73       11.30      0.79 o 
   9   2   4       27.43       29.83      1.12 o 
  10   2   4       11.76       13.43      0.86 o 
  11   2   4       14.10       14.24      1.10 o 
  12   2   4       30.50       29.41      2.38 o 
  13   2   4        4.77        3.17      1.34 o 
  14   2   4       14.72       13.01      3.93 o 
  15   2   4        0.95       -0.18      1.17 o 
  16   2   4        2.27        0.85      1.31 o 
  17   2   4        1.08        1.41      1.41 o 
  18   2   4        2.38        3.17      1.61 o 
  19   2   4        0.76       -0.11      1.53 o 
  20   2   4        0.23       -0.95      2.05 o 
   0   3   4       39.66       39.78      1.58 o 
   1   3   4       13.57       13.31      0.76 o 
   2   3   4       14.43       14.63      0.79 o 
   3   3   4        0.66        0.57      0.34 o 
   4   3   4       59.61       62.31      1.25 o 
   5   3   4       31.29       30.97      1.51 o 
   6   3   4       83.14       85.77      1.58 o 
   7   3   4       14.82       16.06      0.89 o 
   8   3   4      126.00      114.89      2.36 o 
   9   3   4       64.65       62.19      1.85 o 
  10   3   4       27.60       29.78      1.29 o 
  11   3   4        7.00        6.19      1.02 o 
  12   3   4       17.35       18.25      2.29 o 
  13   3   4        1.19       -0.04      1.10 o 
  14   3   4        2.57        1.09      1.64 o 
  15   3   4        1.72        0.30      1.16 o 
  16   3   4        0.34       -0.36      1.25 o 
  17   3   4        0.17       -0.73      1.24 o 
  18   3   4        0.32        1.95      1.55 o 
  19   3   4        0.83        1.04      1.71 o 
   0   4   4       41.21       40.30      2.15 o 
   1   4   4       42.85       41.05      1.41 o 
   2   4   4       92.91       97.24      2.04 o 
   3   4   4       42.31       39.68      1.55 o 
   4   4   4       67.89       68.67      1.75 o 
   5   4   4       68.13       70.14      2.01 o 
   6   4   4       11.46       11.28      1.01 o 
   7   4   4        3.65        3.56      0.78 o 
   8   4   4       26.55       24.35      1.68 o 
   9   4   4        8.03        7.48      1.12 o 
  10   4   4        2.62        2.20      0.81 o 
  11   4   4        1.20        1.56      0.80 o 
  12   4   4        2.29        2.37      1.02 o 
  13   4   4        1.68        0.88      1.24 o 
  14   4   4        1.03        0.41      1.37 o 
  15   4   4        1.66        1.70      1.44 o 
  16   4   4        1.47       -0.10      1.32 o 
  17   4   4        0.29        0.50      1.87 o 
   0   5   4       28.06       27.56      2.17 o 
   1   5   4        9.96       11.69      1.09 o 
   2   5   4        4.32        4.26      0.85 o 
   3   5   4       38.99       40.87      1.78 o 
   4   5   4        2.51        1.84      0.73 o 
   5   5   4        9.93        9.63      1.08 o 
   6   5   4        0.37        0.10      0.65 o 
   7   5   4        0.69        1.29      0.75 o 
   8   5   4       13.43       13.82      1.34 o 
   9   5   4        4.11        4.25      1.01 o 
  10   5   4        4.31        4.13      0.96 o 
  11   5   4        1.11       -0.28      1.12 o 
  12   5   4        1.14       -0.28      1.18 o 
  13   5   4        0.01       -0.45      1.30 o 
  14   5   4        4.73        4.04      1.69 o 
  15   5   4        0.73        1.46      1.49 o 
   0   6   4        0.06        1.00      1.46 o 
   1   6   4        8.23        7.52      1.02 o 
   2   6   4        3.19        3.26      0.84 o 
   3   6   4        0.82        1.84      0.79 o 
   4   6   4        4.18        3.65      1.10 o 
   5   6   4        3.65        4.40      0.91 o 
   6   6   4        5.07        3.92      0.94 o 
   7   6   4        0.90        1.17      0.91 o 
   8   6   4        3.27        1.50      1.00 o 
   9   6   4        0.46        0.88      0.96 o 
  10   6   4        0.78        0.00      0.92 o 
  11   6   4        3.85        5.51      1.23 o 
  12   6   4        0.99        0.06      1.83 o 
   0   7   4        2.94        4.15      1.46 o 
   1   7   4        1.42        1.83      0.93 o 
   2   7   4        4.53        3.85      1.02 o 
   3   7   4        2.80        2.18      0.95 o 
   4   7   4        4.01        4.25      1.21 o 
   5   7   4        1.98        1.54      0.95 o 
   2   0   5      175.51      154.14      2.42 o 
   4   0   5      195.37      189.21      5.56 o 
   6   0   5      150.59      172.12      8.54 o 
   8   0   5      112.24      111.12      2.88 o 
  10   0   5       25.61       25.10      1.58 o 
  14   0   5        4.33       -0.66      3.30 o 
  16   0   5        3.60        2.46      1.90 o 
  18   0   5        1.78       -0.95      1.89 o 
  20   0   5        0.05       -0.60      2.00 o 
   1   1   5       35.23       32.65      0.79 o 
   2   1   5      128.59      125.78      1.54 o 
   3   1   5       52.66       56.63      1.09 o 
   4   1   5      135.44      135.31      2.03 o 
   5   1   5       42.51       44.26      1.44 o 
   6   1   5       29.10       29.63      1.25 o 
   7   1   5       40.51       43.21      1.53 o 
   8   1   5       78.78       76.03      1.98 o 
   9   1   5       31.61       27.89      1.29 o 
  10   1   5       39.78       38.76      1.82 o 
  11   1   5        6.44        5.01      1.32 o 
  12   1   5       32.42       35.98      2.04 o 
  13   1   5        4.67        5.45      0.94 o 
  14   1   5        1.17       -0.52      1.24 o 
  15   1   5        9.94       10.23      3.73 o 
  16   1   5        0.95        0.82      1.36 o 
  17   1   5        4.80        4.40      1.72 o 
  18   1   5        0.72        2.70      1.60 o 
  19   1   5        0.39        1.81      1.67 o 
  20   1   5        0.91       -0.91      1.61 o 
   1   2   5       50.68       45.37      1.19 o 
   2   2   5       96.49      101.35      1.62 o 
   3   2   5       56.01       59.97      1.26 o 
   4   2   5      130.17      130.73      1.91 o 
   5   2   5      272.75      273.35      3.81 o 
   6   2   5       88.14       86.93      1.62 o 
   7   2   5       27.59       29.77      1.16 o 
   8   2   5       25.18       25.34      1.19 o 
   9   2   5       65.67       66.65      1.76 o 
  10   2   5       12.78       13.16      0.93 o 
  11   2   5        7.47        6.68      0.92 o 
  12   2   5        3.89        2.92      0.87 o 
  13   2   5        1.95        0.89      1.18 o 
  14   2   5        4.30        2.12      2.26 o 
  15   2   5        4.77        2.91      1.40 o 
  16   2   5        4.73        3.47      1.99 o 
  17   2   5        0.79       -1.29      1.29 o 
  18   2   5        3.15        1.36      1.57 o 
  19   2   5        5.56        4.29      2.56 o 
   1   3   5        0.23        0.19      0.46 o 
   2   3   5        2.90        2.79      0.55 o 
   3   3   5       38.97       42.56      1.28 o 
   4   3   5       64.55       69.49      1.58 o 
   5   3   5       11.00       11.59      0.84 o 
   6   3   5       28.82       27.21      1.65 o 
   7   3   5       49.56       48.83      1.55 o 
   8   3   5        9.13        7.92      0.80 o 
   9   3   5        1.70        2.58      0.62 o 
  10   3   5       43.32       45.70      1.67 o 
  11   3   5       34.14       35.38      1.49 o 
  12   3   5        1.13        1.99      0.77 o 
  13   3   5        2.87        3.16      1.36 o 
  14   3   5        0.55        0.58      1.30 o 
  15   3   5        0.92       -0.03      1.28 o 
  16   3   5        0.16        1.20      1.42 o 
  17   3   5        0.47        0.76      1.50 o 
  18   3   5        0.00        0.66      1.47 o 
   1   4   5       13.78       14.14      0.95 o 
   2   4   5        1.76        3.11      0.66 o 
   3   4   5        3.42        3.42      0.68 o 
   4   4   5        6.34        6.97      0.86 o 
   5   4   5       20.65       20.59      1.21 o 
   6   4   5        8.82        9.56      1.04 o 
   7   4   5       43.12       37.58      1.55 o 
   8   4   5        3.44        2.28      0.80 o 
   9   4   5        4.01        3.69      0.87 o 
  10   4   5        0.25       -0.06      0.72 o 
  11   4   5        1.78        1.25      0.85 o 
  12   4   5        1.75        1.13      1.09 o 
  13   4   5        1.36        0.70      1.10 o 
  14   4   5        2.38        0.25      2.24 o 
  15   4   5        2.50        1.79      1.36 o 
  16   4   5        0.30       -0.21      1.25 o 
   1   5   5        8.97        9.14      1.08 o 
   2   5   5       10.34       11.62      1.14 o 
   3   5   5        0.05        0.26      0.70 o 
   4   5   5        1.24        0.78      0.76 o 
   5   5   5        2.68        2.58      0.80 o 
   6   5   5       12.60       10.66      1.15 o 
   7   5   5       12.62       13.59      1.27 o 
   8   5   5        4.22        4.66      1.06 o 
   9   5   5        1.36        4.21      1.08 o 
  10   5   5        2.70        2.08      0.97 o 
  11   5   5        0.26        0.54      0.86 o 
  12   5   5        1.57        0.68      1.36 o 
  13   5   5        3.35        1.95      1.48 o 
  14   5   5        0.46       -0.21      1.54 o 
   1   6   5        0.56        0.43      0.75 o 
   2   6   5        0.53        1.43      0.81 o 
   3   6   5        1.18        2.09      0.87 o 
   4   6   5        0.65        0.64      0.81 o 
   5   6   5        0.76        0.44      0.78 o 
   6   6   5        5.58        5.12      1.04 o 
   7   6   5        3.24        2.85      1.07 o 
   8   6   5        1.60        2.83      1.09 o 
   9   6   5        1.45        0.72      1.02 o 
  10   6   5        1.38        0.96      1.01 o 
   0   0   6      183.35      192.74      3.84 o 
   2   0   6      242.40      237.39      3.19 o 
   4   0   6        6.01        5.37      0.77 o 
   6   0   6       83.96       88.45      3.71 o 
   8   0   6        8.11        7.36      1.38 o 
  10   0   6       71.65       71.61      2.48 o 
  12   0   6       65.65       70.61      3.30 o 
  14   0   6        4.23        0.65      2.69 o 
  16   0   6       16.34       10.42     10.64 o 
  18   0   6        5.75        5.07      4.18 o 
   0   1   6        1.28        0.84      0.65 o 
   1   1   6       72.69       70.09      1.22 o 
   2   1   6       87.72       81.58      1.35 o 
   3   1   6        9.47        8.70      0.60 o 
   4   1   6       51.59       48.35      1.09 o 
   5   1   6        0.51        0.16      0.55 o 
   6   1   6       37.81       38.67      1.64 o 
   7   1   6        4.21        3.17      0.66 o 
   8   1   6        1.37        0.96      0.65 o 
   9   1   6        9.91        8.30      1.05 o 
  10   1   6        3.10        2.52      0.70 o 
  11   1   6       13.53       12.20      1.50 o 
  12   1   6        9.08        5.42      1.90 o 
  13   1   6        4.14        3.78      1.00 o 
  14   1   6        1.25        1.69      1.37 o 
  15   1   6        0.68        0.88      1.36 o 
  16   1   6        3.23        3.81      1.63 o 
  17   1   6        3.44        2.39      1.64 o 
  18   1   6        2.16        2.55      2.32 o 
  19   1   6        1.67        0.94      1.77 o 
   0   2   6        0.72        1.19      0.72 o 
   1   2   6       15.08       16.43      0.89 o 
   2   2   6        9.50        9.71      0.75 o 
   3   2   6       50.76       45.78      1.40 o 
   4   2   6      137.40      145.90      2.59 o 
   5   2   6       29.11       28.32      1.07 o 
   6   2   6       45.44       44.12      1.50 o 
   7   2   6       20.98       20.23      1.09 o 
   8   2   6       28.91       29.81      1.27 o 
   9   2   6       17.27       15.22      1.06 o 
  10   2   6        2.90        3.03      0.68 o 
  11   2   6       22.15       22.78      1.43 o 
  12   2   6       14.44       13.83      1.37 o 
  13   2   6        0.09        0.09      0.80 o 
  14   2   6        5.60        2.77      2.22 o 
  15   2   6        0.52       -0.03      1.28 o 
  16   2   6        0.99        1.10      1.44 o 
  17   2   6        1.24        2.29      1.63 o 
  18   2   6        1.56        1.99      1.71 o 
   0   3   6       18.42       15.10      1.72 o 
   1   3   6       75.91       74.40      1.71 o 
   2   3   6       31.47       31.77      1.30 o 
   3   3   6      149.76      147.93      2.46 o 
   4   3   6       68.97       69.85      1.69 o 
   5   3   6      111.07      116.44      2.18 o 
   6   3   6      126.86      124.43      4.28 o 
   7   3   6        2.53        3.87      0.77 o 
   8   3   6       40.95       43.16      1.69 o 
   9   3   6        2.21        1.88      0.71 o 
  10   3   6        6.25        5.84      1.14 o 
  11   3   6        1.77        2.75      0.85 o 
  12   3   6        3.57        1.95      0.94 o 
  13   3   6        3.71        1.92      1.55 o 
  14   3   6        3.59        3.79      1.52 o 
  15   3   6        0.43        1.71      1.50 o 
  16   3   6        0.01       -1.48      1.77 o 
  17   3   6        1.76       -0.77      2.06 o 
   0   4   6        8.62        7.84      1.18 o 
   1   4   6        0.21        0.95      0.59 o 
   2   4   6       10.69       13.09      0.97 o 
   3   4   6       24.54       24.88      1.24 o 
   4   4   6        4.79        4.92      0.77 o 
   5   4   6        7.32        6.83      0.82 o 
   6   4   6        4.39        4.78      0.78 o 
   7   4   6        3.86        3.91      0.80 o 
   8   4   6       12.54       12.79      1.45 o 
   9   4   6        2.99        3.09      0.89 o 
  10   4   6        0.56       -0.26      0.77 o 
  11   4   6        2.47        3.13      0.92 o 
  12   4   6        4.13        4.32      1.12 o 
  13   4   6        0.78        0.27      1.44 o 
  14   4   6        0.61        0.16      1.50 o 
  15   4   6        0.08        0.48      1.56 o 
   0   5   6       30.77       30.72      2.52 o 
   1   5   6        0.06        0.61      0.79 o 
   2   5   6        2.18        3.77      0.98 o 
   3   5   6        6.81        8.39      1.13 o 
   4   5   6        3.87        3.73      1.12 o 
   5   5   6        1.26        1.76      0.89 o 
   6   5   6        4.25        6.26      1.07 o 
   7   5   6        0.02        0.12      0.77 o 
   8   5   6        0.19       -0.81      0.90 o 
   9   5   6        3.70        3.39      1.13 o 
  10   5   6        1.96        1.01      1.17 o 
  11   5   6        0.67        1.55      1.13 o 
  12   5   6        1.18        1.93      1.53 o 
   0   6   6        6.33        7.58      2.80 o 
   1   6   6        3.30        3.67      1.02 o 
   2   6   6        1.79        0.90      0.89 o 
   3   6   6        0.06        1.31      0.93 o 
   4   6   6        6.38        6.93      1.18 o 
   5   6   6        0.51        0.14      0.88 o 
   6   6   6        2.00        1.94      0.95 o 
   7   6   6        0.98        0.91      1.02 o 
   8   6   6        3.58        2.24      1.17 o 
   2   0   7       37.54       33.32      1.16 o 
   4   0   7       97.81       98.09      2.44 o 
   6   0   7       71.95       77.96      2.23 o 
   8   0   7       51.68       55.78      2.39 o 
  10   0   7       62.95       66.93      3.08 o 
  12   0   7        2.88        2.81      1.34 o 
  14   0   7       13.47       16.80      3.54 o 
  16   0   7        7.61        8.64      3.13 o 
  18   0   7        0.69        0.54      2.58 o 
   1   1   7        6.11        7.01      0.66 o 
   2   1   7        7.68        8.95      0.73 o 
   3   1   7       17.08       18.32      0.94 o 
   4   1   7       94.46       93.42      2.77 o 
   5   1   7       30.60       33.56      1.50 o 
   6   1   7        6.07        5.37      0.82 o 
   7   1   7       10.05        9.62      1.34 o 
   8   1   7        0.08        0.33      0.61 o 
   9   1   7       10.24        7.88      1.08 o 
  10   1   7       31.07       31.55      1.51 o 
  11   1   7        0.77        0.12      0.96 o 
  12   1   7        1.52        2.10      1.05 o 
  13   1   7        0.22        0.77      1.34 o 
  14   1   7        1.44        0.28      1.32 o 
  15   1   7        2.87        1.54      1.55 o 
  16   1   7        0.88       -0.23      1.48 o 
  17   1   7        2.73        3.19      1.78 o 
  18   1   7        0.43        0.77      1.90 o 
   1   2   7        4.68        4.89      0.68 o 
   2   2   7       21.04       22.83      1.10 o 
   3   2   7        8.43        9.28      0.81 o 
   4   2   7       11.22       12.12      0.91 o 
   5   2   7       21.19       21.70      1.04 o 
   6   2   7       28.51       26.54      1.22 o 
   7   2   7       42.31       44.47      1.53 o 
   8   2   7        3.75        4.61      0.72 o 
   9   2   7        5.33        4.11      0.77 o 
  10   2   7        2.54        2.38      0.73 o 
  11   2   7        6.72        6.23      1.00 o 
  12   2   7        8.45        7.30      1.56 o 
  13   2   7        0.13        0.24      0.82 o 
  14   2   7        1.93        1.62      1.48 o 
  15   2   7        1.89        1.11      1.46 o 
  16   2   7        0.53        1.42      1.59 o 
  17   2   7        0.90       -0.55      1.62 o 
   1   3   7        0.86        0.66      0.60 o 
   2   3   7        1.00        0.65      0.62 o 
   3   3   7        2.30        1.80      0.67 o 
   4   3   7        4.52        4.88      0.76 o 
   5   3   7       54.39       52.86      1.61 o 
   6   3   7       22.37       23.65      1.23 o 
   7   3   7       26.08       26.85      1.57 o 
   8   3   7        8.95        9.00      1.00 o 
   9   3   7       18.78       20.44      1.30 o 
  10   3   7        3.56        2.01      0.83 o 
  11   3   7        1.21        2.53      1.02 o 
  12   3   7        0.41        1.37      0.97 o 
  13   3   7        1.34        2.20      1.57 o 
  14   3   7        0.03       -0.48      1.42 o 
  15   3   7        0.45       -0.71      1.39 o 
  16   3   7        0.34        1.64      1.70 o 
   1   4   7        8.00        7.85      0.91 o 
   2   4   7        0.38        0.88      0.69 o 
   3   4   7        0.17       -0.28      0.66 o 
   4   4   7        6.02        5.54      0.84 o 
   5   4   7       14.21       16.47      1.15 o 
   6   4   7        4.36        4.63      0.83 o 
   7   4   7        6.70        6.06      0.87 o 
   8   4   7        2.77        2.07      0.83 o 
   9   4   7        2.97        3.42      1.22 o 
  10   4   7        5.19        4.47      1.07 o 
  11   4   7        0.56       -0.05      0.98 o 
  12   4   7        0.14        0.26      0.99 o 
  13   4   7        2.40        0.29      1.56 o 
  14   4   7        0.72        2.58      2.99 o 
   1   5   7        2.03        2.19      0.82 o 
   2   5   7        0.92        1.57      0.86 o 
   3   5   7        0.51        0.28      0.80 o 
   4   5   7        0.48        1.09      0.84 o 
   5   5   7        0.59        1.42      0.83 o 
   6   5   7        2.49        1.86      0.86 o 
   7   5   7        4.05        5.14      1.00 o 
   8   5   7        1.09        0.88      0.96 o 
   9   5   7        1.39        0.42      1.07 o 
  10   5   7        1.17        2.05      1.23 o 
   1   6   7        4.00        4.64      1.17 o 
   2   6   7        0.30        0.12      0.97 o 
   3   6   7        0.23       -0.53      0.98 o 
   4   6   7        0.80        0.26      0.97 o 
   0   0   8       11.53       11.56      2.65 o 
   2   0   8       33.67       34.52      2.81 o 
   4   0   8       68.67       71.35      3.41 o 
   6   0   8        0.43       -0.51      1.01 o 
   8   0   8        0.91        0.02      0.94 o 
  10   0   8        8.90        4.60      1.37 o 
  12   0   8        0.81       -0.48      1.94 o 
  14   0   8        0.53        2.31      2.52 o 
  16   0   8        0.30       -2.18      2.38 o 
   0   1   8       12.87       13.38      1.27 o 
   1   1   8        9.10        8.97      0.79 o 
   2   1   8       33.33       34.79      1.31 o 
   3   1   8       22.15       24.97      1.14 o 
   4   1   8       12.89       14.31      0.99 o 
   5   1   8       14.72       15.70      1.74 o 
   6   1   8        2.50        2.52      0.84 o 
   7   1   8        5.68        4.38      0.91 o 
   8   1   8       18.74       18.70      1.35 o 
   9   1   8        0.85        0.11      0.74 o 
  10   1   8        0.67        0.61      0.73 o 
  11   1   8       12.58       13.34      1.52 o 
  12   1   8       14.06       14.95      1.60 o 
  13   1   8        1.81        2.80      1.10 o 
  14   1   8        3.16        2.41      1.83 o 
  15   1   8        0.17        0.03      1.68 o 
  16   1   8        1.88        0.43      1.85 o 
   0   2   8        0.66       -0.68      0.94 o 
   1   2   8       29.63       30.43      1.32 o 
   2   2   8       12.49       12.84      0.95 o 
   3   2   8       14.67       15.23      1.03 o 
   4   2   8       45.49       48.48      1.79 o 
   5   2   8       21.29       21.26      1.15 o 
   6   2   8        7.31        5.88      0.90 o 
   7   2   8        2.93        3.11      0.78 o 
   8   2   8        7.56        7.00      1.30 o 
   9   2   8        6.23        7.61      1.02 o 
  10   2   8        9.01       11.28      1.14 o 
  11   2   8        0.62       -0.02      0.90 o 
  12   2   8        2.16        1.12      1.00 o 
  13   2   8        0.54        1.00      1.02 o 
  14   2   8        0.57        1.12      1.61 o 
  15   2   8        0.15        0.28      1.52 o 
   0   3   8       24.81       26.10      1.87 o 
   1   3   8        9.25        9.02      0.92 o 
   2   3   8       11.21       10.41      0.96 o 
   3   3   8        1.87        1.20      0.67 o 
   4   3   8        0.62        1.17      0.69 o 
   5   3   8       26.28       26.60      1.36 o 
   6   3   8       15.33       13.65      1.09 o 
   7   3   8        9.19        8.70      1.06 o 
   8   3   8        5.15        4.27      0.85 o 
   9   3   8        4.14        3.71      1.13 o 
  10   3   8        0.47        0.69      0.82 o 
  11   3   8        5.27        4.76      1.23 o 
  12   3   8        0.72        0.81      1.07 o 
  13   3   8        0.01       -1.41      1.41 o 
  14   3   8        1.89        1.44      1.58 o 
   0   4   8        3.69        2.77      1.18 o 
   1   4   8        4.77        5.64      0.91 o 
   2   4   8        6.31        7.06      0.97 o 
   3   4   8       14.39       13.92      1.15 o 
   4   4   8        2.52        1.93      0.81 o 
   5   4   8        7.86       10.59      1.05 o 
   6   4   8       18.97       19.99      1.30 o 
   7   4   8        3.12        2.52      0.91 o 
   8   4   8       14.54       18.67      1.59 o 
   9   4   8        0.55       -0.03      0.86 o 
  10   4   8        1.23        0.11      0.94 o 
  11   4   8        0.61        0.21      1.18 o 
   0   5   8        2.25        2.37      1.25 o 
   1   5   8        0.38        1.12      0.85 o 
   2   5   8        2.16        1.21      0.85 o 
   3   5   8        0.76        0.91      0.83 o 
   4   5   8        1.60        2.76      0.91 o 
   5   5   8        0.87        0.48      0.89 o 
   6   5   8        1.45        1.12      0.94 o 
   7   5   8        0.24        0.63      1.03 o 
   2   0   9       40.29       38.16      5.95 o 
   4   0   9        4.39        4.23      1.84 o 
   6   0   9        9.48        9.52      1.80 o 
   8   0   9        0.27        0.36      1.06 o 
  10   0   9        2.39        1.38      1.54 o 
  12   0   9        5.29       -0.95      2.11 o 
  14   0   9        1.51        0.88      2.52 o 
   1   1   9        1.28        2.88      1.50 o 
   2   1   9        3.22        3.11      1.54 o 
   3   1   9        8.30       11.31      1.94 o 
   4   1   9       11.79       11.89      2.72 o 
   5   1   9       32.12       31.84      7.04 o 
   6   1   9       16.71       16.98      1.87 o 
   7   1   9        1.61        0.83      0.96 o 
   8   1   9        6.06        7.45      1.28 o 
   9   1   9       12.19       12.48      1.81 o 
  10   1   9        3.22        4.73      1.42 o 
  11   1   9        2.68        2.94      1.33 o 
  12   1   9        5.42        5.40      1.51 o 
  13   1   9        0.37        0.86      1.09 o 
  14   1   9        1.88        1.56      1.80 o 
   1   2   9        5.47        5.44      0.81 o 
   2   2   9        6.00        6.05      0.82 o 
   3   2   9        0.20        0.02      0.63 o 
   4   2   9        3.16        1.95      0.72 o 
   5   2   9        2.25        2.22      0.80 o 
   6   2   9        5.54        4.47      0.96 o 
   7   2   9        7.87        7.72      1.19 o 
   8   2   9        5.89        5.26      1.04 o 
   9   2   9        1.51        1.70      0.91 o 
  10   2   9        3.01        2.16      1.36 o 
  11   2   9        1.08        1.97      1.13 o 
  12   2   9        1.86        2.20      1.25 o 
  13   2   9        1.23        1.06      1.16 o 
   1   3   9        0.11       -0.17      0.69 o 
   2   3   9        3.47        3.29      0.80 o 
   3   3   9        1.21        0.73      0.73 o 
   4   3   9        1.83        2.03      0.77 o 
   5   3   9        4.25        3.73      0.84 o 
   6   3   9        0.95        1.57      0.85 o 
   7   3   9        4.57        4.43      0.97 o 
   8   3   9        1.93        0.88      0.87 o 
   9   3   9        0.32        1.33      1.07 o 
  10   3   9        0.21       -0.84      1.03 o 
  11   3   9        0.44        0.63      1.10 o 
   1   4   9        0.44       -0.61      0.75 o 
   2   4   9        0.12        0.20      0.78 o 
   3   4   9        0.49       -0.03      0.77 o 
   4   4   9        0.27        0.33      0.80 o 
   5   4   9        1.04        1.45      0.83 o 
   6   4   9        8.89        9.82      1.12 o 
   7   4   9        6.69        6.69      1.10 o 
   8   4   9        5.24        5.98      1.12 o 
   0   0  10       20.96       21.56      3.88 o 
   2   0  10       17.01       16.47      5.44 o 
   4   0  10       24.15       19.71      2.50 o 
   6   0  10        0.55        0.01      1.37 o 
   8   0  10        1.13       -0.47      1.17 o 
  10   0  10        5.40        6.37      1.95 o 
   0   1  10       13.21       12.38      3.13 o 
   1   1  10        2.77        2.53      1.94 o 
   2   1  10        4.82        8.34      1.92 o 
   3   1  10       20.29       14.66      2.28 o 
   4   1  10        0.15        0.02      3.06 o 
   5   1  10        7.09        5.23      1.79 o 
   6   1  10        0.05        1.52      1.23 o 
   7   1  10        0.98        0.60      1.91 o 
   8   1  10        2.14        2.76      1.34 o 
   9   1  10        0.64        2.49      1.20 o 
  10   1  10        2.21        3.85      1.91 o 
  11   1  10        1.81        1.46      2.96 o 
   0   2  10        9.14        8.33      1.97 o 
   1   2  10        0.67        1.29      1.09 o 
   2   2  10        5.90        6.43      1.29 o 
   3   2  10        4.68        5.69      1.27 o 
   4   2  10        6.06        6.11      1.29 o 
   5   2  10        0.16        1.74      1.07 o 
   6   2  10        2.34        1.52      1.06 o 
   7   2  10        1.83        2.70      1.18 o 
   8   2  10        1.62        2.02      1.12 o 
   9   2  10        8.99       10.38      1.71 o 
  10   2  10        0.66        1.79      1.65 o 
   0   3  10        6.08        7.49      1.44 o 
   1   3  10        1.08        1.20      0.88 o 
   2   3  10        3.97        3.51      1.00 o 
   3   3  10        1.81        0.41      0.90 o 
   4   3  10        0.41        1.11      0.90 o 
   5   3  10        1.84        1.26      0.94 o 
   6   3  10        1.51        2.31      1.02 o 
   7   3  10        0.11       -0.54      0.93 o 
   2   0  11       14.46       11.00      2.26 o 
   4   0  11        4.10        4.49      1.88 o 
   6   0  11        2.29        2.39      1.76 o 
   1   1  11        2.85        2.52      2.14 o 
   2   1  11        3.85        1.16      2.28 o 
   3   1  11        3.59        3.61      2.31 o 
   4   1  11        1.01        0.58      1.59 o 
   5   1  11        2.54        2.54      1.41 o 
   6   1  11        0.08        0.99      1.36 o 
   7   1  11        3.13        5.31      2.72 o 
   1   2  11        1.48        1.26      1.21 o 
   2   2  11        0.36        1.41      1.18 o 
   3   2  11        0.07       -0.49      1.09 o 
   4   2  11        0.67        1.31      1.16 o 
                                                 
